# Supplementary material for: A Comprehensive View on the Human Antibody Repertoire Against Staphylococcus aureus Antigens in the General Population
Source: Front Immunol. 2021 Mar 10;12:651619. doi: 10.3389/fimmu.2021.651619 (PMC7987813; doi:10.3389/fimmu.2021.651619)
Supplement: Supplementary file 2 [file Table_2.XLSX]

## Sheet: IgGt_overview
Antigen	LocusTag	IgGt_median_response	Carriage_ratio	Carrige_p-val	Sex_ratio	Sex_p-val	Smoking_ratio	Smoking_p-val	Allergy_ratio	Allergy_p-val	Age_corr-coef	Age_p-val	BMI_corr-coef	BMI_p-val	Glc_corr-coef	Glc_p-val
Atl.1	N_SAOUHSC_00994	51516.1	1.41752	2.5e-06	1.1125	0.32	0.915416	0.18	1.13392	0.84	-0.240073	1.46345e-11	-0.0965805	0.172845	-0.130894	0.020532
Atl.2	C_SAOUHSC_00994	175249	1.75792	4.1e-07	1.25607	0.059	0.733361	0.051	1.23106	0.84	-0.236249	3.52221e-11	-0.0910161	0.146521	-0.0918271	0.140267
BOF837_902400132	BOF837_902400132	2246.79	1.36188	9.6e-05	0.976088	0.85	0.832066	0.034	1.18296	0.97	-0.164117	4.3699e-06	-0.00750109	0.535726	-0.0601651	0.21137
Chp	SAOUHSC_02169	609293	1.82236	1.5e-05	0.997578	0.94	0.803046	0.089	1.01575	0.98	-0.172066	1.61484e-06	-0.0606273	0.449465	-0.0919639	0.12876
ClfA	SAOUHSC_00812	3960.31	1.33739	0.0006	1.12039	0.11	0.836788	0.15	1.07846	0.97	-0.195588	1.11945e-07	-0.0943633	0.118268	-0.0439466	0.406385
Cna.1	N_BAF45800	40776.9	1.47183	1e-05	1.3221	0.015	0.968765	0.57	1.08088	0.97	-0.215764	1.70741e-09	-0.144123	0.00272361	-0.132715	0.0238709
Cna.2	C_BAF45800	20075.7	1.32882	8.7e-05	1.18322	0.074	0.837762	0.089	1.0503	0.97	-0.116603	0.00167104	-0.117531	0.0173459	-0.0668227	0.392445
Eap	SAOUHSC_00918	140048	1.67517	6.2e-06	1.16106	0.38	0.583906	0.0038	1.14412	0.97	-0.199477	1.54415e-08	-0.0875552	0.172845	-0.0983029	0.086996
Ear	SACOL0908	5952.86	1.1939	0.012	1.32855	0.015	1.05084	0.87	1.13797	0.97	0.0126096	0.667051	-0.0122401	0.345879	-0.0407065	0.706621
Efb	SAOUHSC_01114	105450	1.44322	0.0057	1.38747	0.074	0.629083	0.0048	1.0384	0.97	-0.222371	1.24534e-10	-0.0745103	0.308794	-0.0858476	0.2171
Emp	SAOUHSC_00816	163485	1.66081	8.9e-05	1.06708	0.58	0.619253	0.00019	1.18455	0.97	-0.134739	0.000462598	-0.0439696	0.700415	-0.0476306	0.551981
EsxA	SAOUHSC_00257	44643.1	1.40681	4.1e-07	1.13779	0.14	0.892789	0.058	1.11824	0.84	-0.282881	2.89633e-15	-0.101616	0.140284	-0.110078	0.0451264
EsxB	SAOUHSC_00265	570.808	1.22646	0.0028	0.96319	0.7	0.825077	0.18	0.947409	0.97	-0.051171	0.563623	-0.0688558	0.286467	-0.0390086	0.614108
FnbA	SAOUHSC_02803	27236.5	1.258	0.0038	1.04131	0.48	0.759231	0.0092	0.929813	0.97	-0.142458	0.000174233	-0.0237117	0.525419	-0.0469954	0.355608
GlpQ	SAOUHSC_00897	195748	1.30218	0.00038	1.19186	0.015	0.825477	0.081	1.06078	0.97	-0.25411	3.49589e-13	-0.0978296	0.146521	-0.113254	0.0458839
Hla	SAOUHSC_01121	102760	1.33092	1.3e-05	1.06265	0.57	0.874109	0.13	1.07408	0.97	-0.172515	2.79856e-06	-0.0434569	0.764909	-0.102504	0.139939
Hlb	SAOUHSC_02240	10823.5	1.14981	0.015	1.2316	0.015	0.683085	0.002	0.998643	0.97	0.0115423	0.812605	-0.0256661	0.302104	-0.0471278	0.590782
HlgA	SAOUHSC_02708	58992.7	1.64729	2.2e-06	1.11802	0.32	0.735302	0.041	1.01264	0.98	-0.0881152	0.083573	-0.0149948	0.572897	-0.0523664	0.614108
HlgC	SAOUHSC_02709	400790	1.61476	0.00038	1.16276	0.036	0.788074	0.095	0.991367	0.98	-0.120692	0.00353735	-0.0479336	0.686777	-0.0615608	0.520996
HysA	SAOUHSC_02463	12925.4	1.69299	1e-05	1.2278	0.015	0.806202	0.18	1.19412	0.97	-0.235438	4.73574e-12	-0.0873425	0.146521	-0.0798702	0.216452
IsaA	SAOUHSC_02887	55609.3	1.33946	0.00035	1.35793	0.015	1.01463	0.94	1.03681	0.97	-0.164196	4.28509e-06	-0.0557479	0.302104	-0.0561325	0.548328
IsaB	SAOUHSC_02972	13918.3	1.25663	2.5e-06	1.03218	0.53	0.877887	0.017	1.08139	0.97	-0.215401	2.1599e-09	-0.0730694	0.308794	-0.112796	0.0451264
IsdA	SAOUHSC_01081	105089	1.8103	9.4e-08	1.02395	0.53	0.822085	0.12	0.976175	0.97	-0.104692	0.010195	-0.0385813	0.676527	-0.0305741	0.500773
IsdB	SAOUHSC_01079	501360	1.25187	0.002	1.18833	0.14	0.777045	0.044	1.00076	0.97	-0.119693	0.00231911	-0.0285989	0.764909	-0.0411449	0.500773
IsdH	SAOUHSC_01843	57332.4	1.67919	1.2e-05	0.972991	0.89	0.749141	0.029	1.42745	0.27	-0.153246	0.000102583	-0.0488172	0.597885	-0.074189	0.21137
LtaS	SAUSA300_0703	23842.6	1.41719	0.0017	0.808781	0.032	0.627192	0.003	1.31087	0.97	-0.101819	0.0166946	-0.0863502	0.146521	-0.102191	0.0451264
LukD	SAOUHSC_01954	12924.6	1.21139	0.00018	1.09239	0.2	0.847978	0.043	1.05623	0.97	-0.107878	0.00422349	-0.00610773	0.50919	-0.0599877	0.554447
LukE	SAOUHSC_01955	147460	1.52947	1e-05	1.28964	0.015	0.786214	0.059	1.00647	0.97	-0.137974	0.000113582	-0.0174673	0.912557	-0.0540826	0.614108
LukF	SAOUHSC_02241	36880.5	1.64808	7e-07	1.15459	0.45	0.838176	0.058	1.137	0.97	-0.1823	1.46684e-06	-0.0180688	0.700415	-0.064777	0.520996
LukF-PV	SAUSA300_1381	56239.7	1.27105	0.015	1.27949	0.025	0.679986	0.0056	0.877513	0.97	0.15221	7.98613e-05	0.0637298	0.146521	0.0353923	0.500773
LukS	SAOUHSC_02243	86771	1.75695	5e-06	1.31537	0.056	0.577415	0.0019	1.12505	0.97	-0.145449	7.54224e-05	0.0143001	0.83547	-0.0678362	0.277158
LukS-PV	SAUSA300_1382	192919	1.43257	0.0017	1.20479	0.04	0.755007	0.01	1.02797	0.97	0.101491	0.0182883	0.0545947	0.345879	0.0399368	0.74974
LytM	SAOUHSC_00248	6159.07	1.30725	2.5e-06	1.16619	0.13	0.724404	0.01	0.98138	0.98	-0.192256	1.07561e-07	-0.0945234	0.118268	-0.0896948	0.193631
Map-W	SAOUHSC_02466	21762.4	1.37407	1.3e-05	1.1641	0.12	0.674181	0.0073	1.2822	0.66	-0.124282	0.000406751	-0.0314701	0.603256	-0.0612962	0.355608
MecA	SACOL0033	3359.71	1.16816	0.017	1.02914	0.78	0.850419	0.4	1.02406	0.97	-0.0223626	0.931586	0.0254562	0.577063	0.0164781	0.975113
Plc	SAOUHSC_00051	259107	1.65288	7e-07	1.19714	0.028	0.97463	0.19	1.04749	0.97	-0.212266	2.1599e-09	-0.0593013	0.50919	-0.0689143	0.273622
PrsA	SAOUHSC_01972	4312.92	1.12577	0.041	1.27357	0.2	1.1911	0.4	1.0215	0.97	-0.040222	0.0136027	0.0322667	0.589254	0.00556244	0.944182
PSMa1	SAOUHSC_00411.4	187745	1.60334	5.9e-07	0.982887	0.71	0.801878	0.066	0.984902	0.97	-0.157536	3.72918e-05	-0.0335516	0.577063	-0.0553439	0.194348
PSMa2	SAOUHSC_00411.3	168347	1.83965	2.7e-05	1.07771	0.66	0.834691	0.37	0.816999	0.97	-0.100381	0.0283438	-0.0121851	0.693441	-0.0508776	0.21137
PSMa3	SAOUHSC_00411.2	67943.5	1.58618	2.9e-06	1.16656	0.11	0.657898	0.015	0.992395	0.97	-0.146477	0.000301169	-0.0525637	0.50919	-0.0897864	0.127015
PSMa4	SAOUHSC_00411.1	34590.5	1.71739	9e-10	1.08731	0.32	0.770442	0.019	1.05006	0.98	-0.162202	5.08799e-05	-0.0430217	0.572897	-0.0501793	0.406385
PSMb1	SAOUHSC_01135	28572.1	1.46426	2.3e-09	1.0533	0.49	0.776676	0.01	1.06389	0.97	-0.258201	9.97029e-13	-0.114033	0.0442825	-0.113998	0.0451264
PSMb2	SAOUHSC_01136	52027.1	1.37776	3.4e-09	1.10186	0.26	0.773466	0.011	1.11011	0.97	-0.253589	1.80261e-12	-0.101759	0.140284	-0.106854	0.0637471
Sak	SAOUHSC_02171	20034	1.30325	0.0005	1.20011	0.028	0.898312	0.18	1.14145	0.97	-0.242167	9.97029e-13	-0.0692847	0.50919	-0.110218	0.0717986
SAOUHSC_00356	SAOUHSC_00356	5163.29	1.20646	0.00075	1.10416	0.074	0.823235	0.4	1.07543	0.97	-0.183232	1.28803e-06	-0.0911397	0.172845	-0.085822	0.194348
SAOUHSC_01005	SAOUHSC_01005	7067.72	1.29757	1.3e-05	1.01642	0.94	0.751121	0.0019	1.2614	0.057	-0.166241	9.53045e-06	-0.0853821	0.302104	-0.110225	0.0458839
SAOUHSC_01584	SAOUHSC_01584	2293.54	1.268	0.0028	1.06446	0.57	0.856697	0.33	0.905776	0.97	-0.14713	5.69277e-05	-0.0589184	0.535726	-0.061857	0.554447
SAP057A_011	SAP057A_011	4311.46	1.16955	0.0072	1.18565	0.015	0.967109	0.66	1.00967	0.97	0.0146919	0.723779	0.0371232	0.171805	0.0271204	0.944182
SAS0389	BOF837_902400139	71214.2	1.3394	0.069	0.992261	0.89	0.828602	0.23	1.01708	0.97	0.0823587	3.87807e-06	0.0200006	0.535726	0.0311337	0.287855
SasG.1	N_SAOUHSC_02798	13734.9	1.09903	0.17	1.24234	0.028	0.676841	0.0019	1.0264	0.97	0.070327	0.0304443	0.00827988	0.525419	0.0455438	0.614108
SasG.2	C_SAOUHSC_02798	10645.7	1.23829	0.064	1.31147	0.025	0.761832	0.029	0.997018	0.97	-0.0557523	0.02202	-0.0123116	0.589254	0.0396549	0.614108
Scc	SAOUHSC_01115	59003.5	1.97947	4e-10	1.45266	0.015	0.605538	0.003	1.01783	0.97	-0.23148	6.1036e-11	-0.0530629	0.630983	-0.0780267	0.226854
SceD	SAOUHSC_02333	3125.15	1.62302	7e-07	1.13759	0.14	0.785691	0.13	1.07639	0.97	-0.120582	0.00691707	-0.0446466	0.589254	-0.0247525	0.614108
Scn	SAOUHSC_02167	172191	1.78073	9.4e-08	1.33813	0.015	0.742668	0.024	1.13524	0.97	-0.205537	3.87402e-08	-0.0385227	0.693441	-0.0620346	0.384697
SdrD.1	N_SAOUHSC_00545	8987.25	1.43336	4.9e-06	1.16547	0.028	0.899111	0.067	0.999514	0.97	-0.199127	3.93229e-08	-0.0854531	0.146521	-0.0617454	0.246124
SdrE.Var2.1	N_SAR0567	18069.4	1.44839	1.3e-05	1.2618	0.015	0.811037	0.12	1.18625	0.97	-0.162717	4.80981e-06	-0.100776	0.0477069	-0.056935	0.541036
SdrH	SAOUHSC_02257	28902.4	1.20029	0.056	0.973881	0.63	0.7697	0.043	1.17858	0.97	-0.0795165	0.0509402	-0.0804623	0.345879	-0.0681146	0.151007
Sec-Bov	SAB0363	172906	1.33189	0.058	1.46811	0.015	0.700859	0.054	1.00079	0.97	0.0266823	0.893044	0.0106104	0.560598	-0.0165052	0.726883
Seg	SA1647	7010.35	1.36599	9.4e-08	1.15887	0.041	0.807451	0.013	1.12894	0.97	-0.146371	0.000222932	-0.0358694	0.535726	-0.0296889	0.554447
Sek	SACOL0886	8450.92	1.38468	0.00035	1.14868	0.29	0.817881	0.059	0.924238	0.97	0.0665307	0.000911857	0.013613	0.560598	0.0155187	0.590782
Sep	SAT0131_02081	21708.7	1.20361	0.00089	1.17227	0.26	0.980577	0.52	0.917079	0.97	-0.0367029	0.109846	0.0167079	0.946062	0.0207468	0.742164
Seq	SACOL0887	3291.03	1.39881	0.0031	1.07042	0.5	0.752992	0.058	1.06447	0.97	0.0634156	0.0022432	0.0116658	0.525419	0.0198087	0.706621
SitA	SAUSA300_0618	5336.19	1.34854	0.0011	1.15099	0.32	0.94381	0.22	0.942165	0.97	-0.154195	1.83376e-05	-0.0409578	0.471797	-0.0464836	0.554447
Spa_trunc	SAOUHSC_00069	19682.4	1.33118	5.5e-06	1.05769	0.47	0.857037	0.065	1.03477	0.98	-0.152518	8.16986e-05	-0.0434206	0.603256	-0.0558239	0.614108
SplA	SAOUHSC_01942	42933.4	1.45895	0.0071	1.352	0.015	0.782353	0.052	0.937247	0.97	-0.0520254	0.515033	-0.0149736	0.535726	-0.0350123	0.706621
SplB	SAOUHSC_01941	351962	1.59276	0.0024	1.41187	0.015	0.826484	0.51	0.953314	0.97	-0.0837412	0.107877	-0.0278274	0.50919	-0.047458	0.406385
SplC	SAOUHSC_01939	179318	1.48458	0.0018	1.54974	0.012	0.736141	0.043	0.999131	0.97	-0.0536134	0.288703	-0.00454926	0.378134	-0.0196124	0.91412
SsaA.Var2	SAOUHSC_00256	7440.54	1.28794	4.9e-06	1.11593	0.028	0.798872	0.013	1.00022	0.97	-0.179071	3.05361e-06	-0.0519803	0.36755	-0.0697349	0.268082
Ssl1	SAOUHSC_00383	184041	1.55481	0.0057	1.03697	0.8	1.1384	0.96	0.963391	0.97	-0.118153	0.00490891	-0.0413344	0.764909	-0.0771632	0.239375
Ssl10	SAOUHSC_00395	103115	1.45655	0.00017	0.96837	0.94	0.794012	0.057	1.00474	0.97	-0.195764	1.21645e-07	-0.0617809	0.572897	-0.0988713	0.140267
Ssl11.Var1	SAOUHSC_00399	15524.4	1.51602	2.5e-06	1.07981	0.32	0.72638	0.0056	0.936749	0.97	-0.181853	2.96515e-08	-0.0628298	0.369032	-0.0878937	0.2171
Ssl11.Var2	SA0393	13236.9	1.23146	9.4e-05	0.987362	0.89	0.736154	0.0072	0.995946	0.97	-0.181952	1.07561e-07	-0.0549033	0.349519	-0.0848101	0.160797
Ssl3	SAOUHSC_00386	135654	1.3927	0.002	1.02869	0.39	0.747044	0.025	1.13877	0.97	-0.18256	3.86909e-07	-0.0589398	0.577063	-0.0724958	0.360566
Ssl7	SAOUHSC_00392	62401.3	1.36457	0.00025	0.94195	0.94	0.860439	0.21	1.03746	0.97	-0.178997	2.06527e-06	-0.0560262	0.577063	-0.10504	0.0451264
Ssl9	SAOUHSC_00394	553840	1.50356	0.0015	1.17627	0.32	0.791032	0.089	1.1333	0.97	-0.211397	4.83388e-09	-0.065208	0.511417	-0.119208	0.0451264
SspA	SAOUHSC_00988	21895.3	1.89307	1.5e-10	1.17655	0.022	0.816823	0.051	1.04895	0.97	-0.131331	0.00204204	-0.0445811	0.46661	-0.071207	0.406385
Truncated_Map-W	SAOUHSC_02161	223092	1.48436	0.00013	1.03495	0.81	0.943623	0.18	1.05345	0.97	-0.146235	0.00011329	-0.0249057	0.960744	-0.0592812	0.384697
Tst	SA1819	140421	1.56689	0.0055	1.21285	0.088	0.990865	0.96	1.02976	0.97	-0.0681572	0.00108896	-0.00123219	0.700415	-0.0163678	0.56556
Vwb	SAOUHSC_00817	11053.3	1.33478	4.9e-06	1.09059	0.32	0.862423	0.022	1.14364	0.97	-0.269251	3.72434e-14	-0.0878968	0.177075	-0.115065	0.0238709
