# Supplementary material for: A Comprehensive View on the Human Antibody Repertoire Against Staphylococcus aureus Antigens in the General Population
Source: Front Immunol. 2021 Mar 10;12:651619. doi: 10.3389/fimmu.2021.651619 (PMC7987813; doi:10.3389/fimmu.2021.651619)
Supplement: Supplementary file 3 [file Table_3.XLSX]

## Sheet: IgA_overview
Antigen	LocusTag	IgA_median_response	Carriage_ratio	Carriage_p-val	Sex_ratio	Sex_p-val	Smoking_ratio	Smoking_p-val	Allergy_ratio	Allergy_p-val	Age_corr-coef	Age_p-val	BMI_corr-coef	BMI_p-val	Glc_ratio	Glc_p-val
Atl.1	N_SAOUHSC_00994	2949.43	1.35284	0.00028	1.46646	5.7e-06	0.963079	0.86	1.1998	0.85	-0.0475396	0.383561	0.0238055	0.2766	-0.0036437	0.433696
Atl.2	C_SAOUHSC_00994	8018.46	1.46174	2.8e-06	1.35278	8.3e-05	1.04251	0.91	1.13052	0.85	-0.103483	0.0429798	0.00616733	0.368941	-0.0208681	0.534061
BOF837_902400132	BOF837_902400132	1219.82	1.27799	5.1e-06	1.22002	0.032	0.825062	0.24	1.05184	0.85	-0.058576	0.672161	0.0585897	0.249074	0.0553207	0.388554
Chp	SAOUHSC_02169	139786	1.51253	9.8e-05	1.06831	0.035	0.822873	0.37	1.18143	0.88	-0.100473	0.0684806	0.0314722	0.368941	0.0177619	0.429843
ClfA	SAOUHSC_00812	959.23	1.37113	9.8e-05	1.36203	0.00014	0.778166	0.15	0.978728	0.85	-0.0402522	0.580872	0.019989	0.967032	0.0360428	0.66385
Cna.1	N_BAF45800	6963.4	1.42759	0.00021	1.21399	0.0086	0.95757	0.89	1.05284	0.85	-0.020593	0.626866	-0.0108535	0.390198	0.0134358	0.556336
Cna.2	C_BAF45800	4096.97	1.39664	9.3e-05	1.18688	0.011	0.888302	0.4	1.12824	0.85	0.0370726	0.498783	0.0428382	0.370944	0.0396793	0.528898
Eap	SAOUHSC_00918	6692.09	1.19977	0.00031	1.00827	0.26	1.00378	0.59	0.989281	0.85	-0.14132	0.00130509	-0.00667183	0.238532	-0.0330734	0.403682
Ear	SACOL0908	1889.02	1.23557	9.8e-05	1.16442	0.002	1.04134	0.8	0.964016	0.95	0.019352	0.889534	0.0403018	0.390198	0.0565918	0.369008
Efb	SAOUHSC_01114	45284.9	1.40406	0.0043	1.38219	0.0091	0.74482	0.15	0.930335	0.95	-0.105391	0.0445509	0.0247287	0.234699	0.0328317	0.418557
Emp	SAOUHSC_00816	38241.7	1.4402	9.8e-05	1.54684	5.2e-06	0.808675	0.24	0.90832	0.95	-0.0305345	0.626866	0.0693437	0.184182	0.06425	0.418557
EsxA	SAOUHSC_00257	12220	1.35432	2.6e-06	1.05298	0.1	0.829081	0.15	1.12225	0.85	-0.0587934	0.626866	0.0650937	0.160934	0.0482976	0.342011
EsxB	SAOUHSC_00265	349.549	1.06286	0.052	1.06515	0.34	1.08584	0.37	1.00443	0.95	0.0582522	0.25527	0.0552375	0.184182	0.0803	0.211694
FnbA	SAOUHSC_02803	27267.1	1.39002	0.0001	1.39174	8.9e-05	0.651912	0.0018	1.07778	0.85	-0.0601299	0.396907	0.0703988	0.2766	0.043202	0.557212
GlpQ	SAOUHSC_00897	3529.82	1.45805	2.3e-07	1.2211	0.0009	1.1413	0.36	1.13332	0.85	-0.0893774	0.25527	0.0238734	0.667397	0.00667617	0.70281
Hla	SAOUHSC_01121	4122.67	1.41653	0.0002	1.23466	0.0064	1.10025	0.65	0.986851	0.85	-0.046656	0.626866	0.0888647	0.0104112	0.00826379	0.418557
Hlb	SAOUHSC_02240	1104.75	1.25945	0.032	1.39638	1.4e-06	1.02772	0.66	0.944348	0.85	0.0470148	0.580872	0.0575899	0.147968	0.0510309	0.311503
HlgA	SAOUHSC_02708	3029.22	1.61228	1.1e-06	1.49343	4.3e-05	1.02721	0.8	0.974267	0.95	0.0437064	0.847525	0.097969	0.000920584	0.0581928	0.370388
HlgC	SAOUHSC_02709	10949	1.53371	1.3e-05	1.28172	0.00066	1.17881	0.36	0.941719	0.85	0.0591977	0.626866	0.0992746	0.00417251	0.0504251	0.484147
HysA	SAOUHSC_02463	1830.83	1.36939	0.00021	1.37878	0.00016	1.06199	0.59	0.955323	0.95	-0.103094	0.0631865	-0.001577	0.542578	0.0143249	0.595395
IsaA	SAOUHSC_02887	5651.87	1.23383	0.00092	1.47227	7.5e-11	1.24587	0.032	1.00334	0.95	-0.0763076	0.0443662	0.0469699	0.368941	0.0416178	0.481522
IsaB	SAOUHSC_02972	2737.08	1.38325	1.2e-06	1.14813	0.026	0.873263	0.34	1.14323	0.85	-0.0607686	0.626866	0.0632365	0.0485032	0.0186673	0.418557
IsdA	SAOUHSC_01081	6531.45	1.38004	8.6e-06	1.4212	5.2e-06	1.04522	0.65	1.10833	0.85	0.0243524	0.945951	0.0639921	0.183367	0.0643675	0.338299
IsdB	SAOUHSC_01079	80997.1	1.51763	1.3e-07	1.08099	0.12	0.866878	0.38	1.11774	0.85	-0.0246861	0.470542	0.0213751	0.494811	0.0610543	0.0867154
IsdH	SAOUHSC_01843	6060.97	1.42921	2.1e-05	1.33449	0.001	0.943736	0.88	1.13964	0.85	-0.0313957	0.906917	0.0167603	0.940095	0.00972352	0.782453
LtaS	SAUSA300_0703	1522.02	1.16687	0.006	1.28603	0.012	1.03522	0.91	1.03453	0.85	0.0685042	0.0443662	0.0526067	0.217287	0.0407939	0.418557
LukD	SAOUHSC_01954	2442.61	1.21843	8.7e-06	1.14552	0.0093	0.909622	0.76	1.07527	0.85	-0.0369135	0.580872	0.0728906	0.0485032	0.0349518	0.481522
LukE	SAOUHSC_01955	7285.63	1.60377	4e-06	1.33285	0.001	1.12207	0.32	1.0235	0.88	0.0344284	0.707102	0.088263	0.0214401	0.0673472	0.301258
LukF	SAOUHSC_02241	12986	1.52186	2.7e-05	1.26408	0.023	0.695207	0.039	1.20149	0.85	-0.0506655	0.707102	0.0449358	0.368941	0.0229429	0.791988
LukF-PV	SAUSA300_1381	1653.21	1.27443	0.00034	1.20703	0.00066	1.00425	0.89	1.18805	0.85	0.08851	0.131111	0.112521	0.00423944	0.0691755	0.370388
LukS	SAOUHSC_02243	21229.7	1.50841	0.00017	1.68498	1.4e-06	0.8556	0.15	1.08254	0.85	-0.0160684	0.580872	0.111152	0.0485032	0.0193031	0.177977
LukS-PV	SAUSA300_1382	4993.06	1.45528	5.5e-06	1.30072	0.0002	1.02654	0.65	0.952902	0.85	0.135612	0.00661153	0.109494	0.000482676	0.0821341	0.301258
LytM	SAOUHSC_00248	1723.15	1.35926	4e-05	1.1701	0.0093	0.976883	0.72	1.02715	0.95	0.0076436	0.954194	0.0449348	0.562505	0.0378377	0.301258
Map-W	SAOUHSC_02466	2899.16	1.4429	3e-08	1.21198	0.0013	0.919539	0.32	1.05454	0.85	-0.0699992	0.331717	0.0405721	0.184182	0.022895	0.500552
MecA	SACOL0033	1002.93	1.13671	0.025	1.15016	0.012	0.989777	0.91	0.990335	0.95	0.0633747	0.597196	0.133217	0.00861766	0.0816753	0.353466
Plc	SAOUHSC_00051	6212.89	1.53964	1.3e-07	1.39253	0.00024	1.20042	0.15	1.04951	0.85	-0.122	0.0319716	0.00446313	0.513618	0.0288132	0.388554
PrsA	SAOUHSC_01972	1281.14	1.13166	0.19	1.21061	0.013	1.08324	0.91	0.877042	0.85	0.147242	0.00120968	0.149436	0.000615778	0.124551	0.0394575
PSMa1	SAOUHSC_00411.4	14318.8	1.43077	4.4e-07	1.24392	0.0014	1.09073	0.8	1.02597	1	-0.0576766	0.597196	0.0396568	0.667397	0.0583429	0.500552
PSMa2	SAOUHSC_00411.3	15284.4	1.68661	9.1e-06	1.86972	0.00032	1.11876	0.71	0.936456	0.85	-0.0285921	0.6841	0.0256774	0.827338	0.0414282	0.805487
PSMa3	SAOUHSC_00411.2	15747.3	2.20975	1.5e-06	1.61698	0.0091	0.938567	0.37	0.974227	0.85	-0.00194141	0.626866	0.037073	0.370328	0.0467335	0.682174
PSMa4	SAOUHSC_00411.1	13013.6	2.33845	3e-08	1.56247	0.0013	0.918237	0.72	1.20219	0.95	-0.0200559	0.911087	0.0564673	0.38281	0.0297632	0.824742
PSMb1	SAOUHSC_01135	6914.72	1.33799	8.5e-08	1.11944	0.0015	0.836807	0.37	1.0239	0.85	-0.0783719	0.341368	0.0394992	0.38479	0.0316445	0.536414
PSMb2	SAOUHSC_01136	8200.7	1.38214	2.3e-07	1.17807	0.0098	0.774227	0.15	1.08064	0.85	-0.0882778	0.206599	0.0493232	0.249074	0.033025	0.320802
Sak	SAOUHSC_02171	2483.02	1.42781	1.3e-07	1.24333	0.00025	1.06766	0.73	1.09867	0.85	-0.0403535	0.707102	0.0626117	0.249074	0.0472276	0.418557
SAOUHSC_00356	SAOUHSC_00356	2232.33	1.26088	5.4e-05	1.24274	0.00016	1.12344	0.37	1.03001	0.95	0.00474382	0.896306	0.0183995	0.249074	0.0302848	0.182679
SAOUHSC_01005	SAOUHSC_01005	2571.03	1.29356	6.8e-06	1.07185	0.17	0.791824	0.13	1.11245	0.85	-0.0182071	0.896306	0.0812268	0.0485032	0.0680418	0.301258
SAOUHSC_01584	SAOUHSC_01584	879.346	1.18771	0.0026	1.27939	2.6e-05	1.05786	0.34	0.985006	0.96	-0.016351	0.375248	0.0430782	0.702804	0.0551282	0.418557
SAP057A_011	SAP057A_011	1619.63	1.23942	9.8e-05	1.22846	3e-05	0.926565	0.91	1.08543	0.85	0.0268029	0.829746	0.108249	0.00807525	0.083796	0.177977
SAS0389	BOF837_902400139	2832.13	1.14939	0.029	1.04878	0.92	0.998985	0.87	1.07707	0.85	0.114547	0.00154444	0.0744956	0.21326	0.0870604	0.156452
SasG.1	N_SAOUHSC_02798	2450.52	1.1064	0.8	1.41693	0.00026	0.681843	0.024	1.03741	0.88	0.165289	0.000104954	0.117533	0.000482676	0.165971	0.000917764
SasG.2	C_SAOUHSC_02798	2118.53	1.09536	0.1	1.43746	0.00023	0.849393	0.23	0.929232	0.85	0.0541985	0.375248	0.0867121	0.0341322	0.0837924	0.211694
Scc	SAOUHSC_01115	4318.17	1.68069	5.5e-06	1.36726	0.00025	1.11051	0.71	1.1239	0.85	-0.0942168	0.209592	0.0620846	0.0564594	0.0270982	0.500552
SceD	SAOUHSC_02333	810.604	1.20227	0.0012	1.26825	6.8e-05	1.08323	0.68	1.03791	0.95	-0.0480736	0.6841	0.0639738	0.23193	0.0481047	0.338299
Scn	SAOUHSC_02167	26059.8	1.54342	0.00017	1.90408	1.4e-06	1.02435	0.76	1.15474	0.85	-0.141353	0.00154444	0.0694523	0.368941	0.0744339	0.177977
SdrD.1	N_SAOUHSC_00545	4460.48	1.67095	1.3e-07	1.75149	5.7e-12	0.875311	0.29	0.975289	0.85	-0.0842397	0.25527	0.0392702	0.181367	0.058521	0.0353766
SdrE.Var2.1	N_SAR0567	4190.93	1.66721	7.6e-05	1.65023	9.1e-06	0.831134	0.24	1.402	0.85	-0.0469342	0.707102	0.00128221	0.184182	0.0602905	0.449912
SdrH	SAOUHSC_02257	4000.91	1.30251	0.0056	1.25608	0.0078	0.923946	0.55	0.961834	0.95	0.00586261	0.896306	0.0448379	0.368941	0.0427055	0.391012
Sec-Bov	SAB0363	5129.72	1.26461	0.00091	1.14791	0.0094	1.11108	0.72	1.11594	0.85	-0.064454	0.470542	0.0276484	0.353528	0.0181116	0.179477
Seg	SA1647	3575.2	1.33749	2.3e-07	1.17393	0.0047	0.775261	0.053	1.07814	0.85	-0.0141394	0.965662	0.0906508	0.0316328	0.0860833	0.0501763
Sek	SACOL0886	1082.23	1.29126	3.8e-05	1.10847	0.052	0.771502	0.24	0.997514	0.96	0.143566	0.00120968	0.129978	0.00807525	0.0768086	0.211694
Sep	SAT0131_02081	1275.45	1.30403	0.00033	1.19962	0.0078	1.12358	0.25	1.0845	0.95	-0.0393243	0.707102	0.0513985	0.38479	0.0872677	0.156452
Seq	SACOL0887	1234.36	1.27145	1.5e-05	1.15479	0.015	0.867838	0.37	0.957349	0.95	0.0303847	0.626866	0.079285	0.171098	0.0601323	0.388554
SitA	SAUSA300_0618	706.105	1.19415	0.00081	1.19557	0.00068	1.00018	0.8	0.920202	0.85	0.0488604	0.580872	0.113958	0.0104112	0.0981404	0.0353766
Spa_trunc	SAOUHSC_00069	7453.15	1.6015	1.2e-06	1.32574	0.0095	0.719138	0.053	0.933424	0.85	0.019876	0.906917	0.0850736	0.183367	0.0588521	0.353466
SplA	SAOUHSC_01942	1411.74	1.34372	0.0011	1.25196	0.00094	1.07082	0.91	0.935683	0.9	0.00227055	0.829746	0.0407627	0.0511216	0.0260173	0.907113
SplB	SAOUHSC_01941	2585.45	1.30662	0.00031	1.2414	0.00068	1.25365	0.032	1.07653	0.85	0.0225141	0.707102	0.0592842	0.225629	0.0347346	0.708148
SplC	SAOUHSC_01939	4659.38	1.44408	3e-05	1.3606	0.0001	1.12375	0.33	1.03247	0.95	-0.0127506	0.965662	0.0636098	0.184182	0.041737	0.556336
SsaA.Var2	SAOUHSC_00256	879.156	1.24856	0.0026	1.28494	9.6e-06	0.89656	0.24	0.990167	0.95	0.0579924	0.626866	0.112861	0.0104112	0.0841326	0.201618
Ssl1	SAOUHSC_00383	12823.5	1.29542	0.0022	1.1324	0.06	0.982702	0.65	1.05758	0.95	-0.133596	0.0012567	0.00122819	0.0932049	-0.0221898	0.193877
Ssl10	SAOUHSC_00395	5056.89	1.21017	0.0051	1.03134	0.42	1.14983	0.34	1.01443	0.95	-0.11224	0.0443662	0.0158164	0.265521	0.00281225	0.481522
Ssl11.Var1	SAOUHSC_00399	2560.29	1.29936	1.3e-05	1.19867	0.00019	0.79795	0.17	1.09636	0.85	-0.0856303	0.184012	0.0664465	0.0409046	0.0222468	0.391012
Ssl11.Var2	SA0393	2741.43	1.25407	9e-05	1.22877	0.0032	0.792847	0.31	1.21411	0.85	-0.0708463	0.331717	0.0583488	0.117848	0.0262558	0.301258
Ssl3	SAOUHSC_00386	19085.4	1.38025	0.0026	1.19157	0.036	1.13347	0.91	1.09914	0.85	-0.0746179	0.221147	-0.0317002	0.647001	0.0235433	0.481522
Ssl7	SAOUHSC_00392	60511.5	1.39613	0.00018	1.27297	0.00035	0.869571	0.15	1.16925	0.85	-0.0440218	0.6841	0.0458243	0.491917	0.0928459	0.286225
Ssl9	SAOUHSC_00394	3639.4	1.11906	0.015	1.18663	0.021	1.77361	0.00078	0.93705	0.95	-0.16617	0.000151285	0.00270873	0.827338	-0.0189887	0.791988
SspA	SAOUHSC_00988	3039.6	1.50701	3e-08	1.24438	0.004	0.965119	0.72	1.10099	0.85	-0.0563746	0.396907	0.0531028	0.368941	0.0427399	0.484147
Truncated Map-W	SAOUHSC_02161	50955.5	1.51206	2.6e-05	0.922576	1	0.756741	0.15	1.21715	0.85	-0.0348041	0.881265	0.0914277	0.0162871	0.0681853	0.311503
Tst	SA1819	9774.42	1.49615	9.8e-05	1.14091	0.1	1.01707	0.96	0.924024	0.96	-0.023717	0.672161	0.0597591	0.166537	0.0335872	0.66385
Vwb	SAOUHSC_00817	4615.84	1.22543	8.3e-06	1.29124	5.2e-06	0.822405	0.024	1.00047	1	-0.0886364	0.134696	0.0379273	0.238532	0.0671339	0.388554
