# Supplementary material for: A Comprehensive View on the Human Antibody Repertoire Against Staphylococcus aureus Antigens in the General Population
Source: Front Immunol. 2021 Mar 10;12:651619. doi: 10.3389/fimmu.2021.651619 (PMC7987813; doi:10.3389/fimmu.2021.651619)
Supplement: Supplementary file 4 [file Table_4.XLSX]

## Sheet: ranking
Antigen	IgG_rank	IgA_rank	rank difference
Atl.1	36	47	11
Atl.2	13	21	8
BOF837_902400132	78	70	8
Chp	1	1	0
ClfA	73	74	1
Cna.1	39	24	15
Cna.2	49	40	9
Eap	20	26	6
Ear	68	60	8
Efb	22	5	17
Emp	17	6	11
EsxA	37	17	20
EsxB	79	79	0
FnbA	44	7	37
GlpQ	8	44	36
Hla	25	39	14
Hlb	60	71	11
HlgA	31	46	15
HlgC	4	18	14
HysA	57	61	4
IsaA	34	30	4
IsaB	54	51	3
IsdA	23	27	4
IsdB	3	2	1
IsdH	32	29	3
LtaS	45	65	20
LukD	58	57	1
LukE	18	23	5
LukF	40	15	25
LukF-PV	33	63	30
LukS	26	9	17
LukS-PV	9	33	24
LytM	67	62	5
Map-W	47	48	1
MecA	74	73	1
Plc	6	28	22
PrsA	71	67	4
PSMa1	10	13	3
PSMa2	16	12	4
PSMa3	28	11	17
PSMa4	41	14	27
PSMb1	43	25	18
PSMb2	35	20	15
Sak	50	55	5
SAOUHSC_00356	70	58	12
SAOUHSC_01005	65	53	12
SAOUHSC_01584	77	75	2
SAP057A_011	72	64	8
SAS0389	27	49	22
SasG.1	55	56	1
SasG.2	61	59	2
Scc	30	37	7
SceD	76	77	1
Scn	15	8	7
SdrD.1	62	36	26
SdrE.Var2.1	52	38	14
SdrH	42	41	1
Sec-Bov	14	31	17
Seg	66	43	23
Sek	63	72	9
Sep	48	68	20
Seq	75	69	6
SitA	69	78	9
Spa_trunc	51	22	29
SplA	38	66	28
SplB	5	52	47
SplC	12	34	22
SsaA.Var2	64	76	12
Ssl1	11	16	5
Ssl10	24	32	8
Ssl11.Var1	53	54	1
Ssl11.Var2	56	50	6
Ssl3	21	10	11
Ssl7	29	3	26
Ssl9	2	42	40
SspA	46	45	1
Truncated_Map-W	7	4	3
Tst	19	19	0
Vwb	59	35	24
